# Supplementary material for: Cell type–specific mechanism of Setd1a heterozygosity in schizophrenia pathogenesis
Source: Sci Adv. 2022 Mar 4;8(9):eabm1077. doi: 10.1126/sciadv.abm1077 (PMC8896793; doi:10.1126/sciadv.abm1077)
Supplement: Supplementary file 2 — Tables S1 to S7 [file sciadv.abm1077_tables_s1_to_s7.zip]

Archive with 1 entries (1 files):
- sciadv.abm1077_tables_s1_to_s7.rar
